# Supplementary material for: Dopaminergic Neuron‐Derived AIMP1 Promotes Neurodegeneration via CD23‐Dependent Microglial Activation
Source: CNS Neurosci Ther. 2025 Jun 16;31(6):e70472. doi: 10.1111/cns.70472 (PMC12168485; doi:10.1111/cns.70472)
Supplement: Supplementary file 1 — Table S1. General information of human participants. Table S2. Upregulated genes identified by RNA‐Seq analysis. Table S3. Downregulated genes identified by RNA‐Seq analysis. [file CNS-31-e70472-s002.xlsx]

## Sheet: Sheet1
Supplementary Table 1. General information of human participants.
Group	Age	Gender	Initial symptoms
Control 1	81	Male	None
Control 2	72	Female	None
Control 3	46	Female	None
Control 4	62	Female	None
PD case 1	69	Female	Bradykinesia, Hyposmia
PD case 2	69	Male	Tremor, Bradykinesia, Constipation
PD case 3	77	Male	Tremor, Hyposmia, Bradyarthria, Reduction in facial expressions, Slow speech, Memory decline
PD case 4	58	Female	Bradykinesia, Tremor, Hyposmia, Anxiety, Memory decline
PD case 5	78	Male	Bradykinesia, Tremor, Constipation
