# Supplementary material for: Dopaminergic Neuron‐Derived AIMP1 Promotes Neurodegeneration via CD23‐Dependent Microglial Activation
Source: CNS Neurosci Ther. 2025 Jun 16;31(6):e70472. doi: 10.1111/cns.70472 (PMC12168485; doi:10.1111/cns.70472)
Supplement: Supplementary file 2 — Data S1. [file CNS-31-e70472-s004.xlsx]

## Sheet: Sheet 1
gene_id	AIMP1_readcount	Control_readcount	log2FoldChange	padj	symbol
ENSMUSG00000032487	13982.1	1405.49	3.3153	0	Ptgs2
ENSMUSG00000026981	16485.1	2155.14	2.9345	0	Il1rn
ENSMUSG00000026822	18786.8	72.75	8.0055	0	Lcn2
ENSMUSG00000058427	5111.26	41.01	6.9721	0	Cxcl2
ENSMUSG00000040026	24694.8	415.65	5.8889	0	Saa3
ENSMUSG00000022126	35988.9	2199.24	4.0325	0	Acod1
ENSMUSG00000035385	34764	2533.24	3.7778	0	Ccl2
ENSMUSG00000035373	16441.6	376.58	5.4518	0	Ccl7
ENSMUSG00000000204	3137.5	175.79	4.1596	0	Slfn4
ENSMUSG00000018930	18070.2	4315.62	2.0653	0	Ccl4
ENSMUSG00000011179	72455.5	10412	2.7986	0	Odc1
ENSMUSG00000035356	5562.26	833.3	2.7396	0	Nfkbiz
ENSMUSG00000024401	7118.97	580.5	3.6167	0	Tnf
ENSMUSG00000020435	2901.01	240.11	3.5911	4.5494e-210	Osbp2
ENSMUSG00000017002	5922.78	1470.9	2.0085	8.8836e-204	Slpi
ENSMUSG00000025746	1648.97	27.42	5.9086	1.3189e-198	Il6
ENSMUSG00000079499	1235.36	90.4	3.7679	1.2268e-187	6530402F18Rik
ENSMUSG00000049988	3023.24	751.82	2.007	2.0379e-167	Lrrc25
ENSMUSG00000031488	2002.34	382.7	2.3903	4.3005e-164	Rab11fip1
ENSMUSG00000020841	20336.8	7324.64	1.4735	9.6357e-161	Cpd
ENSMUSG00000003541	9892.94	2868.83	1.7848	3.7939e-156	Ier3
ENSMUSG00000000982	72864.4	19319.7	1.9152	1.0467e-154	Ccl3
ENSMUSG00000051439	18075.3	5628.32	1.6827	5.9969e-154	Cd14
ENSMUSG00000038508	4197.19	706.49	2.5665	9.6388e-149	Gdf15
ENSMUSG00000020641	6020.15	2039.18	1.5622	1.9116e-145	Rsad2
ENSMUSG00000034855	1257.11	122.76	3.3581	1.0564e-142	Cxcl10
ENSMUSG00000020826	5537.27	1284.62	2.1067	1.3434e-139	Nos2
ENSMUSG00000030144	6468.53	2107.36	1.6183	1.4028e-137	Clec4d
ENSMUSG00000035042	1239.16	169.07	2.8743	2.089e-134	Ccl5
ENSMUSG00000008496	2030.84	368.19	2.461	2.6985e-133	Pou2f2
ENSMUSG00000041193	10768	4231.76	1.3473	1.1079e-132	Pla2g5
ENSMUSG00000021701	19001.2	7751.47	1.2936	6.0601e-126	Plk2
ENSMUSG00000007872	831.96	37.16	4.4919	1.8268e-123	Id3
ENSMUSG00000032204	2614.15	756.52	1.7877	7.3167e-123	Aqp9
ENSMUSG00000046245	1757.56	428.17	2.0387	4.8281e-118	Pilra
ENSMUSG00000024737	18212	6771.73	1.427	1.3251e-114	Slc15a3
ENSMUSG00000021025	2970.49	885.3	1.745	2.5493e-113	Nfkbia
ENSMUSG00000035692	3054.76	962.1	1.6658	6.2042e-112	Isg15
ENSMUSG00000050737	1461.91	207.23	2.8131	2.699e-107	Ptges
ENSMUSG00000001156	2361.9	671.51	1.8143	3.2938e-104	Mxd1
ENSMUSG00000022895	9560.39	4111.53	1.2169	4.7486e-104	Ets2
ENSMUSG00000048234	10932	4881.16	1.1629	1.214e-101	Rnf149
ENSMUSG00000026875	870.77	69.27	3.6574	4.615e-101	Traf1
ENSMUSG00000006818	6779.48	2851.61	1.2494	1.8733e-99	Sod2
ENSMUSG00000027611	3488.64	1177.73	1.5663	9.8419e-99	Procr
ENSMUSG00000020184	5752.13	2513.24	1.1949	3.157e-97	Mdm2
ENSMUSG00000028525	2285.49	586.57	1.961	3.6207e-97	Pde4b
ENSMUSG00000035513	611.08	18.94	5.0005	4.0224e-97	Ntng2
ENSMUSG00000025044	2813.37	759.62	1.8913	1.0652e-95	Msr1
ENSMUSG00000043421	3516.41	1359.68	1.37	4.0428e-95	Hilpda
ENSMUSG00000024164	5555.71	1955.88	1.5047	1.4134e-94	C3
ENSMUSG00000025969	22723.2	10696.5	1.0868	6.0386e-94	Nrp2
ENSMUSG00000030203	3688.4	1391.63	1.4078	1.6148e-92	Dusp16
ENSMUSG00000030142	8982.32	3450.39	1.3805	1.8076e-90	Clec4e
ENSMUSG00000042807	2043.69	548.71	1.894	2.0537e-90	Hecw2
ENSMUSG00000038094	2591.94	745.23	1.7993	2.6459e-89	Atp13a4
ENSMUSG00000022148	9284.14	3453.41	1.428	1.3756e-88	Fyb
ENSMUSG00000023030	3589.52	1324.92	1.4365	1.0106e-84	Slc11a2
ENSMUSG00000027737	12175.8	3991.75	1.6092	1.2515e-84	Slc7a11
ENSMUSG00000027074	8630.6	3807.47	1.18	1.3757e-84	Slc43a3
ENSMUSG00000021322	3975.1	1550.5	1.3589	5.0253e-84	Aoah
ENSMUSG00000024014	2126.73	687.7	1.6275	1.4573e-78	Pim1
ENSMUSG00000030187	753.18	124.13	2.6031	1.7095e-78	Klra2
ENSMUSG00000052837	5855.54	2270.83	1.3656	9.052e-78	Junb
ENSMUSG00000002699	10498.6	5148.75	1.0285	6.7208e-76	Lcp2
ENSMUSG00000024661	541186	262471	1.044	2.1685e-75	Fth1
ENSMUSG00000053338	1987.09	706.01	1.4927	1.1561e-74	Tarm1
ENSMUSG00000069792	1884.81	599.44	1.6531	1.3401e-74	Wfdc17
ENSMUSG00000027399	577.08	71.74	3.0001	7.9812e-71	Il1a
ENSMUSG00000020227	681.46	125.32	2.4406	1.1715e-70	Irak3
ENSMUSG00000039195	2197.27	778.14	1.4964	3.252e-70	1110008P14Rik
ENSMUSG00000069873	540.38	72.39	2.903	1.9918e-69	4930438A08Rik
ENSMUSG00000036390	1168.71	271.66	2.0993	2.5726e-69	Gadd45a
ENSMUSG00000003617	965.37	182.75	2.411	4.672e-68	Cp
ENSMUSG00000041153	2539.98	1000.75	1.345	5.8871e-68	Osgin2
ENSMUSG00000033538	1306.09	402.67	1.695	7.7956e-68	Casp4
ENSMUSG00000030084	11064.8	4668.52	1.2443	1.5361e-67	Plxna1
ENSMUSG00000059588	1619.67	460.24	1.8157	1.9851e-65	Calcrl
ENSMUSG00000024772	8237.9	3709.54	1.1505	2.5339e-64	Ehd1
ENSMUSG00000015340	28714	13144.5	1.1277	5.9323e-64	Cybb
ENSMUSG00000001542	8355.03	3583.64	1.2221	2.6402e-63	Ell2
ENSMUSG00000034248	5215.53	2586.7	1.0111	1.4681e-61	Slc25a37
ENSMUSG00000029304	453783	222804	1.0262	3.313e-61	Spp1
ENSMUSG00000112023	32851.4	13557.3	1.2772	2.0003e-60	Lilr4b
ENSMUSG00000062345	344.61	14.91	4.5548	2.1267e-58	Serpinb2
ENSMUSG00000025059	5753.06	2446.35	1.2348	6.8396e-58	Gk
ENSMUSG00000035164	2747.85	1027.76	1.4213	9.8481e-58	Zc3h12c
ENSMUSG00000044786	2268.62	983.25	1.2059	9.313e-56	Zfp36
ENSMUSG00000031722	1905.94	547.49	1.8001	1.841e-55	Hp
ENSMUSG00000063286	10728.4	4347.88	1.3039	1.9876e-55	Gvin-ps7
ENSMUSG00000053113	1617.46	609.09	1.4077	1.9916e-54	Socs3
ENSMUSG00000058755	2610.06	1157.38	1.1745	1.347e-53	Osm
ENSMUSG00000053007	1839.73	751	1.2941	8.6936e-52	Creb5
ENSMUSG00000053175	785.51	171.77	2.1825	1.346e-50	Bcl3
ENSMUSG00000032997	1039.29	351.7	1.5599	2.2664e-50	Chpf
ENSMUSG00000017652	1572.17	656.37	1.2605	1.0014e-49	Cd40
ENSMUSG00000107092	591.84	94.77	2.6493	1.8307e-48	Gm7993
ENSMUSG00000038067	2436.75	1.52	10.7738	1.2835e-47	Csf3
ENSMUSG00000050967	582.9	148.89	1.9747	8.9099e-47	Creg2
ENSMUSG00000042608	2260.84	1015.29	1.1532	9.7898e-47	Stk40
ENSMUSG00000080845	616.23	96.8	2.6556	2.6851e-46	Gm9115
ENSMUSG00000028680	1155.72	422.36	1.451	7.1596e-45	Plk3
ENSMUSG00000022218	301.22	32.96	3.198	3.0994e-44	Tgm1
ENSMUSG00000039232	1219.98	472.3	1.3687	3.5574e-44	Stx11
ENSMUSG00000022237	1890.68	772.71	1.2895	4.0208e-44	Ankrd33b
ENSMUSG00000031504	1412.51	569.39	1.3087	9.2981e-43	Rab20
ENSMUSG00000054855	783.88	246.5	1.6713	1.1065e-42	Rnd1
ENSMUSG00000062232	4045.64	1921.59	1.0751	1.7514e-42	Rapgef2
ENSMUSG00000097418	637.2	141.54	2.1785	2.7005e-42	Mir155hg
ENSMUSG00000043953	522.11	124.38	2.0714	5.8329e-42	Ccrl2
ENSMUSG00000045875	638.18	195.23	1.7083	8.0568e-42	Adra1a
ENSMUSG00000056313	1561.19	646.35	1.2709	1.2894e-41	Tcim
ENSMUSG00000026107	4201.37	1877.83	1.1624	4.0748e-41	Nabp1
ENSMUSG00000034765	1962.8	819.61	1.2593	1.2456e-40	Dusp5
ENSMUSG00000116657	658.17	194.33	1.7557	1.664e-40	Gm49774
ENSMUSG00000018648	705.02	180.42	1.9591	8.8801e-40	Dusp14
ENSMUSG00000112148	17699.8	8024.82	1.1417	1.6411e-39	Lilrb4a
ENSMUSG00000022724	2513.99	1230.54	1.0301	2.633e-39	Riox2
ENSMUSG00000042677	837.85	282.39	1.5665	5.8933e-39	Zc3h12a
ENSMUSG00000027171	2988.05	1441.14	1.0535	7.0421e-39	Prrg4
ENSMUSG00000021733	4497.82	2213.04	1.024	2.7087e-37	Slc4a7
ENSMUSG00000028480	1281.05	487.96	1.3927	2.0963e-36	Glipr2
ENSMUSG00000003206	642.34	209.87	1.6156	1.8022e-35	Ebi3
ENSMUSG00000026536	834.77	298.96	1.4863	1.1037e-34	Ifi211
ENSMUSG00000075122	780.75	303.94	1.3601	7.6171e-34	Cd80
ENSMUSG00000016496	1471.93	686.03	1.1027	4.4174e-33	Cd274
ENSMUSG00000022747	2164.04	981.58	1.1435	4.5299e-33	St3gal6
ENSMUSG00000031647	463.2	129.98	1.841	2.3642e-32	Mfap3l
ENSMUSG00000032000	2222.08	1109.36	1.0039	7.9979e-32	Birc3
ENSMUSG00000017737	689.51	266.05	1.3742	1.1876e-31	Mmp9
ENSMUSG00000002983	1675.73	746.68	1.1638	3.4949e-31	Relb
ENSMUSG00000026358	4568.41	2255.89	1.0189	9.4248e-31	Rgs1
ENSMUSG00000095620	328.06	63.29	2.3827	1.8226e-30	Csta2
ENSMUSG00000037940	2249.91	1077.01	1.0644	3.7366e-30	Inpp4b
ENSMUSG00000003882	2929.76	1425.76	1.0414	5.5926e-30	Il7r
ENSMUSG00000031155	475.08	131.98	1.8389	2.2788e-29	Pim2
ENSMUSG00000018986	2463.05	1191.01	1.0504	2.3359e-29	Slfn3
ENSMUSG00000066684	280.74	52.88	2.4097	5.6455e-29	Pilrb1
ENSMUSG00000030878	846.4	376.31	1.1676	1.2695e-28	Cdr2
ENSMUSG00000091952	308.95	69.89	2.1402	1.9582e-28	Gm17709
ENSMUSG00000085894	402.29	119.76	1.7548	3.7983e-28	Gm15832
ENSMUSG00000045932	1590.5	724.95	1.1356	3.9574e-28	Ifit2
ENSMUSG00000033192	1122.88	528.04	1.0857	5.8423e-28	Lpcat2
ENSMUSG00000039960	937.26	403.96	1.2144	6.182e-28	Rhou
ENSMUSG00000032860	1098.59	538.94	1.0256	2.0509e-27	P2ry2
ENSMUSG00000047786	515.61	179.03	1.53	4.0917e-27	Lix1
ENSMUSG00000046733	680.27	279.89	1.2793	4.2146e-27	Gprc5a
ENSMUSG00000024190	986.87	431.74	1.1875	6.3825e-27	Dusp1
ENSMUSG00000022863	1176.63	566.48	1.0513	7.8496e-27	Btg3
ENSMUSG00000109372	170.58	18.75	3.1816	3.1204e-26	Gm19410
ENSMUSG00000051335	799.81	369.49	1.1145	3.2398e-26	Gfod1
ENSMUSG00000020057	888.74	420.98	1.0775	4.3263e-26	Dram1
ENSMUSG00000078427	872.59	304.65	1.5185	2.111e-25	Sarnp
ENSMUSG00000052631	558.04	208.65	1.4177	5.5731e-25	Sh2d6
ENSMUSG00000032281	1005.5	383.42	1.3876	1.4743e-24	Acsbg1
ENSMUSG00000020620	772.18	347.74	1.155	2.5794e-24	Abca8b
ENSMUSG00000052485	420.29	140.16	1.5872	2.6961e-24	Tmem171
ENSMUSG00000029254	13122.3	3828.61	1.7773	3.4547e-24	Stap1
ENSMUSG00000032724	2154.9	1067.47	1.011	5.1397e-24	Abtb2
ENSMUSG00000110605	857.91	401.25	1.0986	9.7116e-24	Gm32856
ENSMUSG00000081724	157.01	14.96	3.4137	9.7431e-24	Olfr129
ENSMUSG00000027398	185.08	25.58	2.8488	4.9666e-23	Il1b
ENSMUSG00000020205	200.51	32.29	2.6563	2.2342e-22	Phlda1
ENSMUSG00000055632	413.65	144.19	1.5188	4.0215e-22	Hmcn2
ENSMUSG00000020407	356.89	116.01	1.6193	3.2032e-21	Upp1
ENSMUSG00000028145	875.31	415.77	1.0756	4.4231e-21	Them4
ENSMUSG00000058070	287.95	74.88	1.9404	4.7293e-21	Eml1
ENSMUSG00000032501	697.94	324.27	1.1058	1.6946e-20	Trib1
ENSMUSG00000063354	255.19	63.17	2.0153	3.3844e-20	Slc39a4
ENSMUSG00000094878	133.02	14.2	3.2273	6.736e-20	Olfr130
ENSMUSG00000037887	270.03	79.98	1.7493	2.975e-19	Dusp8
ENSMUSG00000107546	804.88	374.22	1.1038	3.2952e-19	Gm20560
ENSMUSG00000025383	187.3	38.59	2.2715	9.0019e-19	Il23a
ENSMUSG00000020334	348.85	123.85	1.4961	9.0434e-19	Slc22a4
ENSMUSG00000097754	292.62	96.56	1.6062	1.2433e-18	Ptgs2os2
ENSMUSG00000017167	595.27	270.05	1.1419	3.2839e-18	Cntnap1
ENSMUSG00000043263	319.38	112.33	1.5176	7.4807e-17	Ifi209
ENSMUSG00000040584	195.11	52.36	1.9009	9.69e-17	Abcb1a
ENSMUSG00000024778	189.79	50.4	1.9179	1.4176e-16	Fas
ENSMUSG00000044162	443.83	195.33	1.1807	5.0432e-16	Tnip3
ENSMUSG00000026604	136.02	23.56	2.5376	5.4349e-16	Ptpn14
ENSMUSG00000026580	286.2	103.88	1.4629	1.2859e-15	Selp
ENSMUSG00000118607	332.52	113.52	1.5587	1.671e-15	Gm7592
ENSMUSG00000052861	431.41	192.09	1.1687	1.891e-15	Dnah6
ENSMUSG00000006777	303.35	95.22	1.6583	4.7626e-15	Krt23
ENSMUSG00000037624	516.48	236.57	1.1313	1.3628e-14	Kcnk2
ENSMUSG00000028268	347.82	140.05	1.3138	4.3811e-14	Gbp3
ENSMUSG00000026390	133.48	23.06	2.5023	4.6685e-14	Marco
ENSMUSG00000054976	433.68	181.51	1.2628	4.8996e-14	Nyap2
ENSMUSG00000021360	378.36	164.86	1.1953	9.8283e-14	Gcnt2
ENSMUSG00000024912	179.86	45.2	1.9813	1.6973e-13	Fosl1
ENSMUSG00000025089	147.87	38.77	1.9412	3.9872e-13	Gfra1
ENSMUSG00000026380	177.04	56.88	1.6401	1.3962e-12	Tfcp2l1
ENSMUSG00000074364	394.93	183.77	1.1058	2.5296e-12	Ehd2
ENSMUSG00000023802	237.38	82.67	1.5285	2.7409e-12	Nox3
ENSMUSG00000020010	117.18	19.57	2.5546	3.3228e-12	Vnn3
ENSMUSG00000075602	372.62	171.44	1.116	6.0115e-12	Ly6a
ENSMUSG00000111752	250.15	102.45	1.2883	2.2258e-11	Gm38575
ENSMUSG00000033213	111.75	22.88	2.2975	2.6822e-11	AA467197
ENSMUSG00000027438	398.3	185.94	1.1037	3.6651e-11	Napb
ENSMUSG00000081434	162.13	56.28	1.5224	3.1132e-10	Gm14165
ENSMUSG00000018500	239.42	99.02	1.2757	3.6136e-10	Adora2b
ENSMUSG00000063594	115.72	32.79	1.819	9.3044e-10	Gng8
ENSMUSG00000066682	145.26	44.78	1.7008	1.0705e-09	Pilrb2
ENSMUSG00000079227	133.89	34.77	1.9636	1.7326e-09	Ccr5
ENSMUSG00000028435	59.27	4.68	3.616	2.6649e-09	Aqp3
ENSMUSG00000067186	99.81	19.87	2.3448	2.9725e-09	Olfr132
ENSMUSG00000064427	56.35	5.35	3.3661	3.053e-09	Gm22748
ENSMUSG00000026923	254.98	122.03	1.066	4.2938e-09	Notch1
ENSMUSG00000021123	248.91	104.66	1.2501	6.2415e-09	Rdh12
ENSMUSG00000091764	174.57	67.47	1.3648	7.7874e-09	Zfp964
ENSMUSG00000027514	84.25	17.11	2.3083	8.4534e-09	Zbp1
ENSMUSG00000006445	181.09	69.21	1.3948	9.1993e-09	Epha2
ENSMUSG00000108060	153.86	53.05	1.5499	1.016e-08	4921529L05Rik
ENSMUSG00000021062	176.01	67.16	1.3854	1.1121e-08	Rab15
ENSMUSG00000037617	265.18	130.89	1.0129	2.3538e-08	Spag1
ENSMUSG00000097077	91.89	23.85	1.9487	2.6792e-08	Gm16712
ENSMUSG00000053475	162.44	56.71	1.5101	3.2085e-08	Tnfaip6
ENSMUSG00000035352	108.75	22.58	2.2708	5.2662e-08	Ccl12
ENSMUSG00000034394	126.49	33.84	1.8865	5.6458e-08	Lif
ENSMUSG00000062713	87.77	21.44	2.0186	6.7478e-08	Sim2
ENSMUSG00000090081	226.96	111.6	1.029	1.1482e-07	Gm16587
ENSMUSG00000013974	215.66	98.49	1.1344	1.2802e-07	Mcemp1
ENSMUSG00000024424	88.81	23.32	1.9138	1.7263e-07	Ttc39c
ENSMUSG00000038179	173.4	67.75	1.3464	1.8706e-07	Slamf7
ENSMUSG00000114980	122.07	43.85	1.4794	2.8994e-07	4933432I03Rik
ENSMUSG00000111094	148.88	62.14	1.261	3.2455e-07	Gm34425
ENSMUSG00000100213	233.08	102.85	1.185	3.2696e-07	Gm28151
ENSMUSG00000027219	75.99	19.53	1.9713	3.3508e-07	Slc28a2
ENSMUSG00000039384	106.39	34.28	1.6172	4.3026e-07	Dusp10
ENSMUSG00000027800	45.19	5.25	3.0584	7.086e-07	Tm4sf1
ENSMUSG00000021362	114.43	41.36	1.4606	8.1743e-07	Gcm2
ENSMUSG00000016758	87.03	25.71	1.7621	8.2777e-07	Bik
ENSMUSG00000028071	59.61	12.3	2.2613	1.1091e-06	Sh2d2a
ENSMUSG00000028037	100.17	34.57	1.5352	1.126e-06	Ifi44
ENSMUSG00000053137	98.5	33.09	1.5625	1.1761e-06	Mapk11
ENSMUSG00000043312	37.71	3.6	3.427	2.2957e-06	Olfr131
ENSMUSG00000087113	50.26	9.11	2.4726	2.7462e-06	Gm11714
ENSMUSG00000115869	51.54	10.62	2.2684	3.0885e-06	Gm31814
ENSMUSG00000045868	267.2	129.04	1.048	3.1673e-06	Gvin1
ENSMUSG00000077704	84.15	28.38	1.5735	4.4174e-06	Snord89
ENSMUSG00000104149	155.55	63.21	1.3044	4.4221e-06	Gm37138
ENSMUSG00000048388	36.22	4.05	3.1324	4.8122e-06	Fam171b
ENSMUSG00000022144	46.79	9.05	2.3699	4.8715e-06	Gdnf
ENSMUSG00000103845	47.09	8.55	2.4451	5.7656e-06	Gm19026
ENSMUSG00000028270	151.37	68.38	1.1503	5.8081e-06	Gbp2
ENSMUSG00000086196	30.72	0.97	4.896	6.2538e-06	Gm13571
ENSMUSG00000033508	38.84	5.17	2.9583	6.6193e-06	Asprv1
ENSMUSG00000074677	149.5	63.21	1.2534	7.0702e-06	Sirpb1c
ENSMUSG00000046908	40.96	5.58	2.8316	7.1246e-06	Ltb4r1
ENSMUSG00000079652	96.12	32.91	1.5472	7.3575e-06	Fam71f2
ENSMUSG00000118365	55.6	12.97	2.1243	9.8203e-06	Gm41724
ENSMUSG00000079138	39.88	5.75	2.7769	1.5808e-05	Gm8818
ENSMUSG00000108732	53.44	13.66	1.97	1.818e-05	2310043P16Rik
ENSMUSG00000024402	63.53	14	2.1633	1.8885e-05	Lta
ENSMUSG00000104763	142.12	66.38	1.0985	1.9042e-05	9830132P13Rik
ENSMUSG00000084772	74.6	22.92	1.7196	1.9328e-05	Gm15473
ENSMUSG00000118008	146.39	64.45	1.1958	2.0329e-05	Gm36913
ENSMUSG00000050711	54.15	12.87	2.0851	2.1242e-05	Scg2
ENSMUSG00000037428	113.53	39.48	1.5076	2.2351e-05	Vgf
ENSMUSG00000021265	96.99	39.46	1.2959	2.6742e-05	Slc25a29
ENSMUSG00000015709	117.34	51.25	1.2003	3.6356e-05	Arnt2
ENSMUSG00000006179	129.87	62.11	1.0684	4.2347e-05	Prss16
ENSMUSG00000032578	175.72	84.94	1.0453	4.2732e-05	Cish
ENSMUSG00000109708	108.04	46.89	1.2088	4.3849e-05	Gm45809
ENSMUSG00000106239	27.04	2.41	3.4787	4.5997e-05	Gm9260
ENSMUSG00000085949	16.22	0	6.3827	4.7649e-05	Gm14275
ENSMUSG00000084408	66.92	20.87	1.6777	4.8935e-05	Gm11870
ENSMUSG00000110495	35.42	5.75	2.6033	5.4072e-05	Gm45879
ENSMUSG00000104818	109.4	48.74	1.1696	7.7206e-05	Gm43661
ENSMUSG00000030643	94.82	39.88	1.2591	8.3678e-05	Rab30
ENSMUSG00000029334	48.41	10.99	2.1492	0.00012375	Prkg2
ENSMUSG00000055202	24.95	2.59	3.3286	0.00017647	Zfp811
ENSMUSG00000107480	132.65	57.56	1.2197	0.00023999	Gm44165
ENSMUSG00000085143	28.38	4.38	2.6694	0.00024787	Gm11520
ENSMUSG00000032289	95.18	40.45	1.2386	0.0002489	Thsd4
ENSMUSG00000052955	62.44	21.49	1.5501	0.00026655	Cpvl
ENSMUSG00000104713	43.36	10.42	2.0793	0.00029339	Gbp6
ENSMUSG00000027360	69.05	26.58	1.3876	0.00035939	Hdc
ENSMUSG00000026610	67.82	25.79	1.3869	0.00036135	Esrrg
ENSMUSG00000039911	33.12	6.54	2.3781	0.00036935	Spsb1
ENSMUSG00000025481	11.65	0	5.9179	0.00038006	Urah
ENSMUSG00000050232	68.17	26.48	1.3769	0.00038325	Cxcr3
ENSMUSG00000118183	67.01	25.24	1.4055	0.00039011	Gm50345
ENSMUSG00000091144	111.56	55.25	1.0175	0.00042151	Phf11c
ENSMUSG00000113238	91.17	41.62	1.1377	0.00042559	Gm47251
ENSMUSG00000030156	30.39	5.42	2.4648	0.00051367	Cd69
ENSMUSG00000071796	125.38	62.81	1.0002	0.00051387	6820431F20Rik
ENSMUSG00000108461	100.01	47.36	1.0758	0.00051567	AV356131
ENSMUSG00000031740	104.52	49.89	1.0705	0.00052052	Mmp2
ENSMUSG00000049848	25.43	4.01	2.7009	0.00054912	Ceacam19
ENSMUSG00000012705	19.03	1.07	4.1763	0.00057083	Retn
ENSMUSG00000078763	22.75	2.86	3.0169	0.00062588	Slfn1
ENSMUSG00000107663	22.99	3.01	2.9061	0.00063525	Gm44107
ENSMUSG00000062012	82.97	35.66	1.2274	0.00064814	Zfp13
ENSMUSG00000057346	79.1	34.17	1.2108	0.00064972	Apol9a
ENSMUSG00000051703	15.61	0.37	5.3786	0.00071397	Tmem198
ENSMUSG00000097379	123.74	60.38	1.0345	0.00071845	Gm26873
ENSMUSG00000109714	55.56	18.69	1.5747	0.00077399	Gm35021
ENSMUSG00000022044	32.68	6.37	2.3805	0.00078794	Stmn4
ENSMUSG00000092461	18.62	1.37	3.7581	0.00081703	Gm18833
ENSMUSG00000054556	52	17.64	1.5562	0.000916	Gm4876
ENSMUSG00000057596	62.21	22.59	1.4598	0.00098662	Trim30d
ENSMUSG00000082718	18.37	1.73	3.3909	0.0014082	Gm14928
ENSMUSG00000085105	92.55	45.63	1.0222	0.0014649	Gm12758
ENSMUSG00000109297	19.26	2.4	2.9922	0.0015337	Gm31522
ENSMUSG00000022286	9.06	0	5.5502	0.0017687	Grhl2
ENSMUSG00000044103	9.33	0	5.6071	0.001925	Il1f9
ENSMUSG00000043460	16	0.77	4.4818	0.0022044	Elfn2
ENSMUSG00000024238	66.52	29.15	1.1923	0.0022131	Zeb1
ENSMUSG00000052675	87.51	42.65	1.032	0.0022697	Zfp112
ENSMUSG00000081058	75.46	35.19	1.1007	0.0026934	H3c15
ENSMUSG00000024399	80.29	37.75	1.0836	0.0027446	Ltb
ENSMUSG00000026725	8.67	0	5.4906	0.0027813	Tnn
ENSMUSG00000090709	48.28	15.22	1.6483	0.0029382	Gm17173
ENSMUSG00000026980	15.43	1.07	3.8687	0.0029715	Ly75
ENSMUSG00000113440	78.74	35.78	1.1301	0.0030301	Gm46404
ENSMUSG00000001506	8.4	0	5.4343	0.0030989	Col1a1
ENSMUSG00000103039	65.91	28.92	1.1812	0.0031234	Gm37123
ENSMUSG00000085196	47.78	17.01	1.4873	0.0031489	Gm14963
ENSMUSG00000028356	25.35	4.64	2.4621	0.0032314	Ambp
ENSMUSG00000049037	40.62	11.41	1.8337	0.0032801	Clec4a1
ENSMUSG00000097797	83.95	39.94	1.085	0.0034864	Gm26901
ENSMUSG00000052595	34.53	10.12	1.7673	0.0037628	A1cf
ENSMUSG00000085760	18.78	2.32	2.9584	0.0039627	Gm14302
ENSMUSG00000026560	8.02	0	5.3696	0.0041933	Fmo9
ENSMUSG00000110458	56.69	24.48	1.2143	0.0044881	Gm21769
ENSMUSG00000110335	14.86	1.34	3.4401	0.0045313	1700015I17Rik
ENSMUSG00000026984	7.66	0	5.3036	0.0047582	Il1f6
ENSMUSG00000107017	60.51	26.7	1.1964	0.0051129	Gm43196
ENSMUSG00000022269	66.87	30.41	1.1252	0.0051464	Marchf11
ENSMUSG00000117599	23.3	5.3	2.1455	0.0052067	Gm49971
ENSMUSG00000048216	42.44	15.84	1.417	0.0052606	Gpr85
ENSMUSG00000037849	23.52	5	2.2582	0.0058648	Ifi206
ENSMUSG00000087929	7.37	0	5.2559	0.0059394	Gm23234
ENSMUSG00000113427	43.75	17.05	1.3749	0.0060241	Gm46378
ENSMUSG00000115428	17.78	2.64	2.8182	0.006031	Gm41290
ENSMUSG00000030854	37.44	12.21	1.6002	0.0061657	Ptpn5
ENSMUSG00000006529	20.75	4.23	2.3101	0.0061828	Itih1
ENSMUSG00000034764	54.08	19.89	1.4467	0.0062638	1700006J14Rik
ENSMUSG00000020651	17.23	1.79	3.138	0.0063783	Slc26a4
ENSMUSG00000054412	35.9	10.12	1.8655	0.006383	Gm4793
ENSMUSG00000041120	30.55	9.02	1.7667	0.006423	Nbl1
ENSMUSG00000026156	61.75	27.88	1.155	0.0075271	B3gat2
ENSMUSG00000107846	52.68	22.35	1.2556	0.0076374	Gm43963
ENSMUSG00000107205	21.87	4.97	2.1519	0.0076546	Gm42576
ENSMUSG00000024353	9.91	0.3	4.7208	0.0077589	Mzb1
ENSMUSG00000067724	36.17	12.66	1.5232	0.0078	Gbx1
ENSMUSG00000118123	49.61	21.4	1.215	0.0081995	Gm50346
ENSMUSG00000062154	18.35	3.03	2.658	0.0082419	Tex33
ENSMUSG00000087364	25.36	5.75	2.1341	0.0082684	Gm13398
ENSMUSG00000103907	14.89	2.11	2.8349	0.0083014	Gm37498
ENSMUSG00000111720	66.62	31.72	1.0732	0.0083677	Gm39459
ENSMUSG00000063851	57.77	26.31	1.1465	0.008503	Rnf183
ENSMUSG00000042268	41.04	15.5	1.4229	0.008509	Slc26a9
ENSMUSG00000118366	13.68	1.34	3.3212	0.008509	9130016M20Rik
ENSMUSG00000109501	34.93	12.28	1.5131	0.0085607	Gm14377
ENSMUSG00000001622	6.96	0	5.1686	0.0089768	Csn3
ENSMUSG00000111858	19.78	3.93	2.3499	0.0096497	Gm48277
ENSMUSG00000097028	50.06	22.06	1.1835	0.01083	Ptgs2os
ENSMUSG00000020717	58.96	27.64	1.1031	0.011151	Pecam1
ENSMUSG00000020178	35.8	13.39	1.4261	0.011955	Adora2a
ENSMUSG00000024155	52.02	23.58	1.1505	0.01216	Meiob
ENSMUSG00000095788	27.97	9.12	1.626	0.012509	Sirpb1a
ENSMUSG00000038602	29.15	7.23	2.0538	0.013183	Slc35f1
ENSMUSG00000078144	23.94	6.94	1.7896	0.013882	Capns2
ENSMUSG00000030474	41.06	16.55	1.2966	0.014106	Siglece
ENSMUSG00000079597	13.72	1.67	2.9926	0.014672	Cstdc4
ENSMUSG00000009739	17.06	3.63	2.2607	0.016537	Pou6f1
ENSMUSG00000111594	44.59	19.31	1.2197	0.016795	Gm3365
ENSMUSG00000000627	16.78	3.31	2.2997	0.017058	Sema4f
ENSMUSG00000029092	10.45	0.77	3.8717	0.018265	D5Ertd615e
ENSMUSG00000108382	48.1	21.31	1.1602	0.019351	4930448A20Rik
ENSMUSG00000099398	49.27	23.59	1.0624	0.020073	Ms4a14
ENSMUSG00000096957	52.04	24.93	1.0533	0.021273	E230013L22Rik
ENSMUSG00000042417	46.21	21.53	1.1151	0.022061	Ccno
ENSMUSG00000074671	27.34	9.11	1.5875	0.02281	Tspyl3
ENSMUSG00000082160	12.03	1.11	3.5041	0.024272	Gm11578
ENSMUSG00000104891	23.22	6.75	1.8062	0.025616	2510017J16Rik
ENSMUSG00000022900	35.78	13.56	1.414	0.025761	Ildr1
ENSMUSG00000103669	28.78	10.37	1.4845	0.025804	2900042K21Rik
ENSMUSG00000050439	21.16	6.34	1.7426	0.026689	Enthd1
ENSMUSG00000109873	28.48	9.39	1.5854	0.027043	Gm45407
ENSMUSG00000064263	7.59	0.37	4.3398	0.028082	Platr26
ENSMUSG00000024481	23.86	6.12	1.9215	0.029327	Lvrn
ENSMUSG00000110849	7.24	0.3	4.2637	0.030418	-
ENSMUSG00000037989	19.56	5.42	1.8247	0.030693	Wnk2
ENSMUSG00000094733	5.41	0	4.8135	0.030794	Csta3
ENSMUSG00000118000	23.04	7.46	1.6144	0.031034	4933403J19Rik
ENSMUSG00000066383	5.2	0	4.742	0.031212	Iqcf1
ENSMUSG00000104340	41.04	17.04	1.2659	0.032371	Gm10522
ENSMUSG00000113041	9.03	0.6	3.7563	0.032836	Gm48302
ENSMUSG00000024670	39.59	17.5	1.1782	0.033342	Cd6
ENSMUSG00000084289	40.96	18.14	1.1656	0.034256	Fth1-ps
ENSMUSG00000094388	18.66	5.19	1.8316	0.034471	Gm8783
ENSMUSG00000099543	12.46	2.03	2.6153	0.03555	Gm29322
ENSMUSG00000102518	8.98	0.74	3.6691	0.036877	Gm38339
ENSMUSG00000070448	19.45	5.11	1.9425	0.03688	Vmn2r89
ENSMUSG00000113656	34.6	14.59	1.2451	0.037098	Gm47370
ENSMUSG00000096995	42.83	20.12	1.0936	0.039504	2810029C07Rik
ENSMUSG00000117013	28.35	10.44	1.4619	0.039742	Gm30531
ENSMUSG00000109424	18.94	4.5	2.0613	0.039984	Gm44658
ENSMUSG00000109157	62.28	30.92	1.0257	0.041269	Gm44829
ENSMUSG00000104920	4.87	0	4.6452	0.041938	Gm43215
ENSMUSG00000112963	4.97	0	4.6708	0.042451	Gm6093
ENSMUSG00000028389	36.34	14.92	1.2655	0.042527	Zfp37
ENSMUSG00000028150	34.22	14.34	1.2656	0.042855	Rorc
ENSMUSG00000068962	4.83	0	4.6377	0.043033	Zfp114
ENSMUSG00000094595	29.63	12.01	1.2966	0.044287	Fsbp
ENSMUSG00000110414	8.77	0.77	3.608	0.044451	Gm45481
ENSMUSG00000109459	25.28	9.28	1.4707	0.045075	Gm39526
ENSMUSG00000106478	8.35	0.6	3.6472	0.04525	Gm36551
ENSMUSG00000053897	4.8	0	4.6438	0.046319	Slc39a8
ENSMUSG00000114235	4.8	0	4.6438	0.046319	F530104D19Rik
ENSMUSG00000026204	29.96	12.56	1.2548	0.046582	Ptprn
ENSMUSG00000050350	11.71	1.94	2.531	0.046745	Gpr18
ENSMUSG00000116778	9.39	1.04	3.1611	0.047234	Gm49713
ENSMUSG00000041481	8.63	0.76	3.5935	0.047402	Serpina3g
ENSMUSG00000064859	9.75	0.9	3.3232	0.048871	Gm24524
ENSMUSG00000066363	12.39	2.08	2.5584	0.049675	Serpina3f
