# Supplementary material for: Dopaminergic Neuron‐Derived AIMP1 Promotes Neurodegeneration via CD23‐Dependent Microglial Activation
Source: CNS Neurosci Ther. 2025 Jun 16;31(6):e70472. doi: 10.1111/cns.70472 (PMC12168485; doi:10.1111/cns.70472)
Supplement: Supplementary file 3 — Data S2. [file CNS-31-e70472-s001.xlsx]

## Sheet: Sheet 1
gene_id	AIMP1_readcount	Control_readcount	log2FoldChange	padj	symbol
ENSMUSG00000019987	211.14	4386.97	-4.3649	0	Arg1
ENSMUSG00000068874	1442.25	8031.76	-2.4792	1.0674e-304	Selenbp1
ENSMUSG00000026832	362.57	2366.55	-2.7024	3.6919e-195	Cytip
ENSMUSG00000001768	3015.24	10655.7	-1.8209	1.5619e-165	Rin2
ENSMUSG00000011148	2884.15	8587.58	-1.575	3.1049e-142	Adssl1
ENSMUSG00000038776	598.78	2537.85	-2.0854	2.0539e-137	Ephx1
ENSMUSG00000034652	1794.17	5305.07	-1.5642	3.7621e-136	Cd300a
ENSMUSG00000055322	300.04	1628.24	-2.4463	6.6296e-130	Tns1
ENSMUSG00000006221	2661.09	7405.63	-1.4765	2.9235e-128	Hspb7
ENSMUSG00000055435	262.01	1483.6	-2.4994	1.3824e-124	Maf
ENSMUSG00000018819	2160.77	6512.83	-1.5926	7.7338e-122	Lsp1
ENSMUSG00000033207	445.05	2064.27	-2.2167	1.1823e-117	Mamdc2
ENSMUSG00000026360	1643.82	4386.62	-1.4169	1.0951e-110	Rgs2
ENSMUSG00000038204	81.94	790.97	-3.2674	3.3307e-108	Asb10
ENSMUSG00000002985	22213.4	57696.2	-1.3772	7.2379e-106	Apoe
ENSMUSG00000020100	2086.96	5096.17	-1.2889	6.2966e-105	Slc29a3
ENSMUSG00000044734	3237.83	9189.79	-1.5048	9.1736e-104	Serpinb1a
ENSMUSG00000051212	304.67	1685.97	-2.4667	1.224e-103	Gpr183
ENSMUSG00000060600	1236.84	3848.58	-1.6396	1.5884e-103	Eno3
ENSMUSG00000049723	1193.61	3359.15	-1.4921	2.2772e-102	Mmp12
ENSMUSG00000027670	252.01	1299.47	-2.3724	2.0205e-96	Ocstamp
ENSMUSG00000026879	12813.9	34388.4	-1.4244	3.4538e-96	Gsn
ENSMUSG00000037235	282.15	1232.8	-2.1262	5.0505e-93	Mxd4
ENSMUSG00000027947	1330.73	3716.48	-1.4813	2.7082e-90	Il6ra
ENSMUSG00000028581	12144.4	26478.9	-1.1249	3.5573e-89	Laptm5
ENSMUSG00000074785	4329.29	9171.99	-1.0827	2.4368e-88	Plxnc1
ENSMUSG00000071042	6105.1	14633.9	-1.2611	7.5136e-86	Rasgrp3
ENSMUSG00000076617	38.45	510.28	-3.7452	1.4788e-85	Ighm
ENSMUSG00000041797	816.79	2304.58	-1.4959	3.0271e-82	Abca9
ENSMUSG00000064373	1050.62	3114.99	-1.5648	2.5776e-80	Selenop
ENSMUSG00000018909	3069.93	7489.51	-1.2866	4.8052e-79	Arrb1
ENSMUSG00000020101	3506.53	8789.08	-1.3258	1.6799e-78	Vsir
ENSMUSG00000021822	12801.4	26502.5	-1.0498	1.6141e-77	Plau
ENSMUSG00000034947	1490.57	3519.51	-1.2396	3.2018e-77	Tmem106a
ENSMUSG00000034854	2108.6	4641.26	-1.1389	6.9454e-77	Mfsd12
ENSMUSG00000030122	2126.15	5811.89	-1.4531	2.3063e-76	Ptms
ENSMUSG00000032122	3944.53	8195.27	-1.0558	3.7804e-76	Slc37a2
ENSMUSG00000026080	585.71	2006.8	-1.7762	2.3735e-75	Chst10
ENSMUSG00000047875	540.77	1724.11	-1.6757	3.805e-74	Gpr157
ENSMUSG00000000753	403.52	1503.46	-1.8897	9.522e-74	Serpinf1
ENSMUSG00000017493	770.08	2376.24	-1.627	4.2369e-73	Igfbp4
ENSMUSG00000023992	2696.22	6640.39	-1.3008	5.0727e-73	Trem2
ENSMUSG00000037139	408.56	1392.98	-1.7659	3.951e-71	Myom3
ENSMUSG00000024900	440.09	1437.86	-1.7063	4.4552e-71	Cpt1a
ENSMUSG00000117916	111.99	626.31	-2.4845	2.336e-69	9630028I04Rik
ENSMUSG00000052336	120.07	641.78	-2.4125	1.0911e-67	Cx3cr1
ENSMUSG00000015396	1040.96	2590.72	-1.3156	2.2214e-67	Cd83
ENSMUSG00000020053	1421.25	3920.84	-1.462	2.5505e-65	Igf1
ENSMUSG00000014361	336.88	1142.33	-1.7591	5.9644e-64	Mertk
ENSMUSG00000030064	561.58	1729.06	-1.6187	7.2415e-64	Frmd4b
ENSMUSG00000038178	1688.67	3961.57	-1.2311	9.4676e-64	Slc43a2
ENSMUSG00000030272	2649.4	5546.05	-1.0666	1.3695e-63	Camk1
ENSMUSG00000102224	592.95	1635.83	-1.4624	7.0985e-63	4930447F24Rik
ENSMUSG00000036896	175.82	777.38	-2.1462	5.2324e-62	C1qc
ENSMUSG00000055782	953.19	2918.94	-1.6122	7.1408e-62	Abcd2
ENSMUSG00000052688	2766.87	5669.56	-1.0348	1.5386e-60	Rab7b
ENSMUSG00000014164	34.16	392.79	-3.5066	1.2268e-58	Klhl3
ENSMUSG00000033730	155.03	915.61	-2.556	3.7899e-58	Egr3
ENSMUSG00000055675	309.9	1015.2	-1.7163	9.348e-58	Kbtbd11
ENSMUSG00000078566	2164.25	5073.4	-1.2285	2.3298e-56	Bnip3
ENSMUSG00000052384	3472.8	7164.32	-1.0447	3.2015e-56	Nrros
ENSMUSG00000014778	875.67	1978.21	-1.1763	4.3845e-56	Fhod1
ENSMUSG00000031444	817.73	2171.92	-1.4081	5.9303e-56	F10
ENSMUSG00000026712	142.49	651.73	-2.1944	7.0177e-55	Mrc1
ENSMUSG00000063193	809.48	1922.67	-1.2479	3.2021e-54	Cd300lb
ENSMUSG00000029428	1121.68	2427.33	-1.1139	7.3103e-54	Stx2
ENSMUSG00000028238	941.37	2540.16	-1.4303	2.0142e-53	Atp6v0d2
ENSMUSG00000022885	2025.87	4354.54	-1.1052	1.2003e-52	St6gal1
ENSMUSG00000038390	664.27	1658.39	-1.3223	1.7897e-52	Gpr162
ENSMUSG00000034614	352.54	1068.39	-1.5981	3.0249e-52	Pik3ip1
ENSMUSG00000049625	275.45	1033.33	-1.9109	3.7497e-52	Tifab
ENSMUSG00000024232	167.09	646.36	-1.9571	4.8001e-52	Bambi
ENSMUSG00000021876	1058.78	2380.42	-1.1699	5.9918e-52	Rnase4
ENSMUSG00000000318	472.2	1292.54	-1.4509	1.22e-51	Clec10a
ENSMUSG00000031987	1830.32	4176.76	-1.1906	8.691e-51	Egln1
ENSMUSG00000025207	8.54	292.03	-5.0704	2.595e-49	Sema4g
ENSMUSG00000064370	39239.7	82670.3	-1.075	4.7587e-49	mt-Cytb
ENSMUSG00000038175	654.19	1613.56	-1.3021	1.017e-48	Mylip
ENSMUSG00000045382	214.48	842.86	-1.9681	3.4726e-48	Cxcr4
ENSMUSG00000038332	570.9	1366.15	-1.2596	2.8091e-47	Sesn1
ENSMUSG00000021624	1680.12	3655.52	-1.1222	3.6801e-47	Cd180
ENSMUSG00000032741	2878.14	5826.79	-1.0182	2.8604e-46	Tpcn1
ENSMUSG00000001930	471.89	1228.16	-1.3785	1.1011e-45	Vwf
ENSMUSG00000020034	1439.67	2979.85	-1.0494	3.4218e-45	Tcp11l2
ENSMUSG00000024013	485.31	1209.24	-1.318	4.8893e-44	Fgd2
ENSMUSG00000004698	425.27	1328.55	-1.6374	5.1524e-43	Hdac9
ENSMUSG00000039908	468.7	1271.08	-1.4441	7.1096e-43	Slc26a11
ENSMUSG00000058099	1068.85	2397.38	-1.1685	1.7305e-42	Nfam1
ENSMUSG00000022106	1286.26	2744.1	-1.0938	2.4014e-41	Rcbtb2
ENSMUSG00000020593	680.71	1595.21	-1.2282	3.9514e-40	Lpin1
ENSMUSG00000027339	1616.73	3269.9	-1.0165	4.8693e-40	Rassf2
ENSMUSG00000053158	1174.74	2579.76	-1.1379	5.7474e-40	Fes
ENSMUSG00000083282	790.77	1771.42	-1.1646	2.5797e-39	Ctsf
ENSMUSG00000010051	795.21	1740.99	-1.1314	9.7521e-39	Hyal1
ENSMUSG00000020658	358.99	938.02	-1.3877	1.1239e-38	Efr3b
ENSMUSG00000028834	237.95	688.25	-1.5337	6.7736e-38	Trim63
ENSMUSG00000041707	785.38	1635.16	-1.0584	2.7087e-37	Tmem273
ENSMUSG00000045092	326.93	902.15	-1.4635	1.2469e-36	S1pr1
ENSMUSG00000032194	478.58	1219.43	-1.3537	5.4461e-36	Kank2
ENSMUSG00000036565	809.85	1677.6	-1.0531	1.158e-35	Ttyh3
ENSMUSG00000025150	138.97	527.23	-1.9213	1.1202e-34	Cbr2
ENSMUSG00000026688	333.62	955.24	-1.519	3.8277e-34	Mgst3
ENSMUSG00000063382	390.77	968.34	-1.3095	1.0522e-33	Bcl9l
ENSMUSG00000040616	347.98	887.69	-1.3486	3.4778e-33	Tmem51
ENSMUSG00000068877	602.99	1375.27	-1.1935	7.4159e-33	Selenbp2
ENSMUSG00000086109	310.18	776.21	-1.3244	1.2629e-32	Gm13391
ENSMUSG00000004113	852.03	1723.72	-1.0156	3.0528e-32	Cacna1b
ENSMUSG00000031497	156.43	493.57	-1.6564	9.3637e-31	Tnfsf13b
ENSMUSG00000039206	704.39	1505.85	-1.0982	9.5638e-31	Daglb
ENSMUSG00000024986	765.94	1546.19	-1.0116	2.1846e-30	Hhex
ENSMUSG00000031824	500.09	1110.09	-1.1486	3.7359e-30	6430548M08Rik
ENSMUSG00000013033	602.81	1242.39	-1.0429	5.5803e-30	Adgrl1
ENSMUSG00000023990	454.22	1007.32	-1.1514	1.0722e-29	Tfeb
ENSMUSG00000027546	340.27	867.48	-1.3564	1.5127e-29	Atp9a
ENSMUSG00000040133	412.25	1093.4	-1.4088	3.0323e-29	Gpr176
ENSMUSG00000066357	931.34	1979.44	-1.0878	8.7201e-29	Wdr6
ENSMUSG00000042607	50.23	252.43	-2.3224	8.737e-29	Asb4
ENSMUSG00000024063	247.49	678.38	-1.4561	9.208e-29	Lbh
ENSMUSG00000029163	510.6	1115.23	-1.1269	1.1591e-28	Emilin1
ENSMUSG00000061815	62.48	282.34	-2.1738	1.9148e-27	Rufy4
ENSMUSG00000087579	146.15	490.49	-1.7599	2.014e-27	Hectd2os
ENSMUSG00000109675	12.35	163.4	-3.6942	2.8078e-27	Nxpe1-ps
ENSMUSG00000029650	156.6	460.3	-1.5522	4.0619e-27	Slc46a3
ENSMUSG00000057337	397.73	867.26	-1.1258	4.1357e-27	Chst3
ENSMUSG00000039109	25.19	193.63	-2.919	1.2358e-26	F13a1
ENSMUSG00000071656	444.3	940.81	-1.085	1.8497e-26	Lrrn4cl
ENSMUSG00000018459	89.51	330.7	-1.8855	3.4891e-26	Slc13a3
ENSMUSG00000032589	519.8	1077.25	-1.054	4.5522e-26	Bsn
ENSMUSG00000005043	230.4	599.51	-1.383	1.4319e-25	Sgsh
ENSMUSG00000048779	127.64	406.4	-1.6754	4.5522e-25	P2ry6
ENSMUSG00000050914	310.68	776.27	-1.3221	9.526e-25	Ankrd37
ENSMUSG00000024663	397.69	939.18	-1.2477	1.0476e-24	Rab3il1
ENSMUSG00000037573	455.5	1003.59	-1.1345	1.0967e-24	Tob1
ENSMUSG00000067714	105.56	353.95	-1.7433	2.9663e-24	Lpar5
ENSMUSG00000064065	36.3	213.23	-2.5496	4.3499e-24	Ipcef1
ENSMUSG00000024186	307.62	739.15	-1.2611	5.1311e-24	Rgs11
ENSMUSG00000040093	241.1	597.32	-1.3084	5.6716e-24	Bmf
ENSMUSG00000022235	57.33	241.23	-2.0759	9.1784e-24	Cmbl
ENSMUSG00000030539	348.3	765.19	-1.1401	2.6814e-23	Sema4b
ENSMUSG00000025202	184.81	475.75	-1.3628	4.9441e-23	Scd3
ENSMUSG00000036905	362.77	915.24	-1.3417	5.0435e-23	C1qb
ENSMUSG00000074743	278.71	691.68	-1.3082	8.6483e-22	Thbd
ENSMUSG00000040229	11.45	136.27	-3.5419	1.3762e-21	Gpr34
ENSMUSG00000028555	212.02	527.59	-1.313	2.0121e-21	Ttc39a
ENSMUSG00000031097	169.6	465.34	-1.4643	2.3975e-21	Tnni2
ENSMUSG00000003153	372.58	781.07	-1.065	3.0093e-21	Slc2a3
ENSMUSG00000035829	274.96	603.6	-1.1351	8.6829e-21	Ppp1r26
ENSMUSG00000090698	168.42	457.5	-1.4422	1.158e-20	Apold1
ENSMUSG00000028396	28.79	210.65	-2.8424	2.5818e-20	2310002L09Rik
ENSMUSG00000055493	142.03	393.94	-1.4676	3.7324e-20	Epm2a
ENSMUSG00000028621	159.46	423.3	-1.4093	9.3542e-19	Cyb5rl
ENSMUSG00000020150	120.61	333.79	-1.4716	1.0458e-18	Gamt
ENSMUSG00000039713	270.5	601.84	-1.1579	1.1832e-18	Plekhg5
ENSMUSG00000034957	242.75	537.43	-1.1477	1.4161e-18	Cebpa
ENSMUSG00000022358	216.41	536.28	-1.3116	6.152e-18	Fbxo32
ENSMUSG00000090675	241.37	582.97	-1.2662	6.5386e-18	Olfr111
ENSMUSG00000031398	227.57	500.14	-1.1396	7.818e-18	Plxna3
ENSMUSG00000025141	22.35	135.6	-2.5958	3.8688e-17	Myadml2
ENSMUSG00000070577	24.37	147.95	-2.6242	9.5762e-17	Gm572
ENSMUSG00000058163	63.84	228.71	-1.8383	1.4583e-16	Gm5431
ENSMUSG00000109715	77.43	258.07	-1.7286	1.8213e-16	Gm45606
ENSMUSG00000090176	253.79	525.77	-1.0511	1.838e-16	Cd200r2
ENSMUSG00000039942	190.34	459	-1.2692	3.0697e-16	Ptger4
ENSMUSG00000039691	15.66	108.1	-2.793	3.598e-16	Tspan10
ENSMUSG00000038173	6.83	86.34	-3.6571	5.6415e-16	Enpp6
ENSMUSG00000045287	9.53	107.51	-3.4557	6.0745e-16	Rtn4rl1
ENSMUSG00000002104	27.33	149.42	-2.4516	7.89e-16	Rapsn
ENSMUSG00000090799	254.45	578.17	-1.1846	1.6575e-15	Klhl33
ENSMUSG00000059824	190.35	442.91	-1.2182	2.2817e-15	Dbp
ENSMUSG00000003484	160.59	391.79	-1.2844	4.1629e-15	Cyp4f18
ENSMUSG00000039485	251.57	525.77	-1.0616	6.0617e-15	Tspyl4
ENSMUSG00000032232	40.08	159.9	-1.9801	1.5541e-14	Cgnl1
ENSMUSG00000050751	237.35	494.76	-1.0543	1.8298e-14	Pgbd5
ENSMUSG00000026959	2.73	73.17	-4.7149	2.3087e-14	Grin1
ENSMUSG00000084821	37.36	157.57	-2.0883	3.7031e-14	Gm15880
ENSMUSG00000066687	113.42	309.8	-1.447	1.2142e-13	Zbtb16
ENSMUSG00000036278	259.51	538.53	-1.0562	2.8144e-13	Macrod1
ENSMUSG00000040950	32.43	134.05	-2.048	3.2903e-13	Mgl2
ENSMUSG00000020377	17.43	99.53	-2.5001	4.9134e-13	Ltc4s
ENSMUSG00000079049	143.26	324.16	-1.1796	6.2798e-13	Serpinb1c
ENSMUSG00000072568	281.72	597.8	-1.0789	6.4107e-13	Lratd2
ENSMUSG00000035279	225.08	453.38	-1.0118	1.8669e-12	Ssc5d
ENSMUSG00000032352	109.23	264.77	-1.2743	2.7067e-12	Lrrc1
ENSMUSG00000035835	64.28	202.68	-1.6689	3.8776e-12	Plppr3
ENSMUSG00000024617	187.35	388.46	-1.0574	5.4681e-12	Camk2a
ENSMUSG00000070390	82.08	232.3	-1.4855	6.8151e-12	Nlrp1b
ENSMUSG00000071324	34.77	142.77	-2.0159	7.0709e-12	Armc2
ENSMUSG00000031502	50.21	156.23	-1.6441	1.593e-11	Col4a1
ENSMUSG00000050821	99.76	263.28	-1.3883	1.7648e-11	Fam131a
ENSMUSG00000064341	33679.5	79175.4	-1.2332	1.7648e-11	mt-Nd1
ENSMUSG00000031785	194.13	419.17	-1.1083	2.7661e-11	Adgrg1
ENSMUSG00000026807	122.67	282.93	-1.196	6.3778e-11	Ak8
ENSMUSG00000022357	32.79	127.36	-1.9572	7.3652e-11	Klhl38
ENSMUSG00000030329	8.3	66.83	-3.0353	7.5425e-11	Pianp
ENSMUSG00000026303	7.66	65.54	-3.1195	9.1797e-11	Mlph
ENSMUSG00000031637	48.07	152.77	-1.654	1.2753e-10	Lrp2bp
ENSMUSG00000016756	7.01	65.88	-3.1717	1.3314e-10	Cmah
ENSMUSG00000052821	216.4	520.72	-1.2635	1.4953e-10	Cysltr1
ENSMUSG00000052133	17.7	95.95	-2.4379	1.8641e-10	Sema5b
ENSMUSG00000036887	10.12	75.84	-2.8687	2.1728e-10	C1qa
ENSMUSG00000026073	35.23	124.02	-1.8197	4.6497e-10	Il1r2
ENSMUSG00000027636	125.55	278.11	-1.1561	8.2926e-10	Sla2
ENSMUSG00000044092	45.98	141.67	-1.6183	8.5498e-10	C130050O18Rik
ENSMUSG00000026308	4.96	52.62	-3.407	1.0996e-09	Klhl30
ENSMUSG00000039783	8.09	66.77	-2.9781	1.1379e-09	Kmo
ENSMUSG00000022475	72.66	184.4	-1.3389	1.7416e-09	Hdac7
ENSMUSG00000061336	38.01	132.8	-1.792	2.2361e-09	Olfr116
ENSMUSG00000050493	80.47	213.37	-1.4054	2.8067e-09	Fam167b
ENSMUSG00000035847	143.44	302.8	-1.0704	3.0563e-09	Ids
ENSMUSG00000052911	64.61	165.82	-1.3687	4.6913e-09	Lamb2
ENSMUSG00000029096	14.76	78.64	-2.3941	5.7684e-09	Htra3
ENSMUSG00000025578	84.57	200.91	-1.2446	7.8706e-09	Cbx8
ENSMUSG00000073242	16.78	83.7	-2.3615	9.2416e-09	Dnmt3aos
ENSMUSG00000063611	48.2	136.64	-1.4989	9.3124e-09	Gm10134
ENSMUSG00000032135	20.79	97.68	-2.2789	1.7008e-08	Mcam
ENSMUSG00000100131	238.51	487.59	-1.0236	2.2814e-08	Gm28439
ENSMUSG00000034751	173.5	356.87	-1.0425	2.3847e-08	Mast4
ENSMUSG00000026365	85.92	200.54	-1.2207	2.9827e-08	Cfh
ENSMUSG00000006567	3	41.94	-3.7674	3.2243e-08	Atp7b
ENSMUSG00000118642	474.52	1517.19	-1.6762	3.2243e-08	-
ENSMUSG00000099722	26.72	96.66	-1.8535	3.3739e-08	Gm29154
ENSMUSG00000102202	31.23	113.17	-1.8351	3.4131e-08	Gm33280
ENSMUSG00000069920	113.16	244.91	-1.1105	3.8585e-08	B3gnt9
ENSMUSG00000046085	37.16	126.14	-1.7406	4.1699e-08	4931422A03Rik
ENSMUSG00000026463	8.11	60.94	-2.847	4.4614e-08	Atp2b4
ENSMUSG00000044770	72.93	198.35	-1.4632	6.1178e-08	Scml4
ENSMUSG00000020032	84.21	190.41	-1.1824	6.6957e-08	Nuak1
ENSMUSG00000032024	74.21	173.68	-1.2272	7.3316e-08	Clmp
ENSMUSG00000020264	0.79	53.74	-6.404	7.4108e-08	Slc36a2
ENSMUSG00000009614	11.72	66.39	-2.4567	7.8179e-08	Sardh
ENSMUSG00000075020	5.34	47.15	-3.0962	8.1169e-08	Mir670hg
ENSMUSG00000048534	92.44	204.39	-1.1388	8.5125e-08	Jaml
ENSMUSG00000043795	30.2	103.61	-1.7737	1.4118e-07	Prr33
ENSMUSG00000097654	37.53	120.73	-1.7081	1.4725e-07	Gm26714
ENSMUSG00000092528	24.27	90.75	-1.9176	1.7081e-07	Nlrp1c-ps
ENSMUSG00000041361	91.52	220.69	-1.2792	1.7446e-07	Myzap
ENSMUSG00000001020	19.29	78.79	-2.0324	2.3589e-07	S100a4
ENSMUSG00000057897	116.21	232.91	-1.0072	2.5655e-07	Camk2b
ENSMUSG00000052302	63.93	153.75	-1.2727	2.5857e-07	Tbc1d30
ENSMUSG00000055692	31.36	106.76	-1.763	2.7331e-07	Tmem191c
ENSMUSG00000022818	21.23	84	-1.986	4.3405e-07	Cyp2ab1
ENSMUSG00000075273	98.23	219.25	-1.1501	4.4701e-07	Ttc30b
ENSMUSG00000107758	76.14	179.26	-1.2307	4.7118e-07	Gm19253
ENSMUSG00000015852	4.96	40.6	-3.0288	4.7845e-07	Fcrls
ENSMUSG00000030409	50.3	130.74	-1.3702	8.2983e-07	Dmpk
ENSMUSG00000043719	16.15	64.56	-2.0007	9.7813e-07	Col6a6
ENSMUSG00000061878	24.94	82.19	-1.7291	1.3597e-06	Sphk1
ENSMUSG00000038224	4.96	38.57	-2.9566	1.3822e-06	Serpinf2
ENSMUSG00000040703	23.57	80.28	-1.7623	1.7461e-06	Cyp2s1
ENSMUSG00000036862	63.36	144.4	-1.1852	1.8618e-06	Dchs1
ENSMUSG00000041762	47.41	118.69	-1.3283	2.1393e-06	Gpr155
ENSMUSG00000043419	92.09	186.18	-1.022	2.1677e-06	Rnf227
ENSMUSG00000044788	19.94	73.65	-1.9151	2.2346e-06	Fads6
ENSMUSG00000110594	20.81	76.64	-1.8519	2.4625e-06	Gm33103
ENSMUSG00000025020	55.14	129.29	-1.2387	2.6961e-06	Slit1
ENSMUSG00000030376	14.96	60.49	-2.0018	2.6964e-06	Slc8a2
ENSMUSG00000018906	93.31	190.82	-1.0384	3.1693e-06	P4ha2
ENSMUSG00000036362	41.67	139.79	-1.7274	3.2192e-06	P2ry13
ENSMUSG00000054594	21.12	71.59	-1.7615	3.6331e-06	Oscar
ENSMUSG00000109032	68.33	155.45	-1.1864	4.2771e-06	Gm7972
ENSMUSG00000118669	58.42	138.02	-1.2386	4.4506e-06	ARVCF
ENSMUSG00000115936	6.33	40.9	-2.6641	4.5538e-06	4833415N18Rik
ENSMUSG00000045065	37.72	103.59	-1.468	5.2425e-06	9930022D16Rik
ENSMUSG00000073492	84.5	179.76	-1.092	5.5951e-06	Gm10521
ENSMUSG00000024397	98.14	198.93	-1.0157	6.71e-06	Aif1
ENSMUSG00000031196	17.89	68.67	-1.9449	7.8384e-06	F8
ENSMUSG00000027961	27.49	85.42	-1.6141	8.3068e-06	Lrrc39
ENSMUSG00000087484	33.21	89.3	-1.4265	1.1254e-05	2900089D17Rik
ENSMUSG00000043051	80.65	164.93	-1.0411	1.1463e-05	Disc1
ENSMUSG00000037661	29.95	83.51	-1.4893	1.2102e-05	Gpr160
ENSMUSG00000074738	39.75	103.72	-1.3867	1.3069e-05	Fndc10
ENSMUSG00000116820	53.85	124.26	-1.2167	1.5583e-05	Gm17928
ENSMUSG00000026829	43.96	111.01	-1.3311	1.8823e-05	Gbgt1
ENSMUSG00000092413	32.06	85.69	-1.4176	1.8966e-05	Olfr115
ENSMUSG00000037224	35.49	98.51	-1.4687	2.0515e-05	Zfyve28
ENSMUSG00000026649	71.36	153.61	-1.1127	2.3085e-05	Cfap126
ENSMUSG00000026564	22.68	68.96	-1.6155	2.4051e-05	Dusp27
ENSMUSG00000024534	6.08	35.85	-2.5425	2.6249e-05	Sncaip
ENSMUSG00000023868	19.8	68.41	-1.7878	2.6481e-05	Pde10a
ENSMUSG00000022123	30.62	94.08	-1.6319	3.0769e-05	Scel
ENSMUSG00000075269	0	15.44	-6.4764	3.1928e-05	Bex6
ENSMUSG00000008206	66.49	146.23	-1.14	3.31e-05	Cers4
ENSMUSG00000053749	13.91	58.51	-2.112	3.3118e-05	Gm9920
ENSMUSG00000026764	70.56	151.18	-1.1085	4.1476e-05	Kif5c
ENSMUSG00000086236	10.23	44.01	-2.1011	4.1669e-05	5830418P13Rik
ENSMUSG00000004814	1.67	25.19	-3.7932	4.3849e-05	Ccl24
ENSMUSG00000107761	21.81	73.02	-1.733	5.7729e-05	2010008C14Rik
ENSMUSG00000020601	63.55	141.96	-1.158	5.7918e-05	Trib2
ENSMUSG00000074218	42.38	109.21	-1.348	5.9497e-05	Cox7a1
ENSMUSG00000029923	61.42	130.52	-1.083	8.2388e-05	Rab19
ENSMUSG00000022861	39.89	101.56	-1.369	9.9043e-05	Dgkg
ENSMUSG00000116530	8.74	40.81	-2.1985	0.00010165	Gm32312
ENSMUSG00000023993	9.79	43.33	-2.155	0.00010569	Treml1
ENSMUSG00000005800	24.06	69.11	-1.5142	0.00010728	Mmp8
ENSMUSG00000035642	49.69	109.25	-1.1309	0.00010926	Aamdc
ENSMUSG00000046768	19.33	66.64	-1.7499	0.0001101	Rhoj
ENSMUSG00000026180	11.15	44.5	-1.9929	0.00011746	Cxcr2
ENSMUSG00000097819	66.46	148.43	-1.1517	0.00012913	Gm26813
ENSMUSG00000029925	28.16	76.38	-1.4456	0.00013358	Tbxas1
ENSMUSG00000074527	16.77	59.12	-1.8535	0.0001424	Gm14296
ENSMUSG00000047591	19.29	60.44	-1.6323	0.00014328	Mafa
ENSMUSG00000036353	37.78	93.22	-1.2964	0.00015624	P2ry12
ENSMUSG00000017607	13.65	49.89	-1.8643	0.00015759	Tns4
ENSMUSG00000049086	20.53	61.82	-1.5719	0.00016514	Bmyc
ENSMUSG00000064360	25.09	72.36	-1.5049	0.00018754	mt-Nd3
ENSMUSG00000039115	1.72	22.85	-3.8407	0.00019027	Itga9
ENSMUSG00000031860	39.45	95.12	-1.2574	0.00020975	Pbx4
ENSMUSG00000085914	26.6	75.09	-1.4984	0.00021085	Gm14320
ENSMUSG00000049709	90.59	186.32	-1.0383	0.00024055	Nlrp10
ENSMUSG00000108015	18.25	56.24	-1.6047	0.00026935	Gm32591
ENSMUSG00000021303	34.44	81.98	-1.2601	0.00028613	Gng4
ENSMUSG00000029070	57.54	118.8	-1.0503	0.0003045	Mxra8
ENSMUSG00000112758	24.06	67.4	-1.4913	0.0003403	Gm36172
ENSMUSG00000113835	6.31	31.88	-2.3814	0.00039851	Gm19554
ENSMUSG00000037771	10.25	44.8	-2.0697	0.00040245	Slc32a1
ENSMUSG00000020176	6.52	32.1	-2.291	0.00041492	Grb10
ENSMUSG00000020234	44.23	101.81	-1.2191	0.00041814	4930404N11Rik
ENSMUSG00000035165	2.79	22.85	-3.0225	0.00045326	Kcne3
ENSMUSG00000085179	66.75	133.81	-1.022	0.00045835	Gm13645
ENSMUSG00000004347	6.62	34.17	-2.3345	0.00051447	Pde1c
ENSMUSG00000030589	49.78	107.19	-1.1189	0.00051871	Rasgrp4
ENSMUSG00000027954	57.04	116.17	-1.0262	0.00053778	Efna1
ENSMUSG00000036330	38.65	84.27	-1.1255	0.00061281	Slc18a1
ENSMUSG00000044485	42.65	90.24	-1.0772	0.00065648	Klk1b11
ENSMUSG00000072573	2.16	21	-3.2662	0.00066931	Gm10369
ENSMUSG00000028076	50.97	106.38	-1.0583	0.00075906	Cd1d1
ENSMUSG00000006362	1.37	17.82	-3.7944	0.00078834	Cbfa2t3
ENSMUSG00000062028	26.01	67.95	-1.4078	0.00079048	Irgc1
ENSMUSG00000031980	1.87	20.02	-3.4228	0.0008013	Agt
ENSMUSG00000035273	24.4	62.54	-1.3635	0.00081479	Hpse
ENSMUSG00000074336	2.16	19.54	-3.1743	0.00083844	Apoc4
ENSMUSG00000072618	7.21	38.06	-2.3328	0.00083844	Gm10384
ENSMUSG00000037161	12.34	44.96	-1.8917	0.00090225	Mgarp
ENSMUSG00000031445	20.68	62.55	-1.6261	0.00092829	Proz
ENSMUSG00000087006	47.75	96.58	-1.0195	0.00097358	Gm13889
ENSMUSG00000040564	8.25	34.27	-2.0161	0.0010081	Apoc1
ENSMUSG00000020681	2.8	21.88	-2.8747	0.0010429	Ace
ENSMUSG00000030336	48.06	96.21	-1.0062	0.001046	Cd27
ENSMUSG00000027296	15.8	49.48	-1.6732	0.0010971	Itpka
ENSMUSG00000096953	15.37	47.44	-1.6291	0.0011036	Gm26571
ENSMUSG00000033781	47.31	96.99	-1.0289	0.0011403	Asb13
ENSMUSG00000031549	16.25	50.04	-1.6079	0.0011677	Ido2
ENSMUSG00000061576	22.08	63.69	-1.5093	0.0012706	Dpp6
ENSMUSG00000082560	0	9.43	-5.7536	0.0013241	Gm15157
ENSMUSG00000097174	41.73	87.43	-1.0719	0.0013926	Gm4890
ENSMUSG00000101660	0.59	18.44	-4.8939	0.001566	Gm18666
ENSMUSG00000020758	26.7	65.68	-1.2892	0.0015723	Itgb4
ENSMUSG00000030134	6.09	27.11	-2.1816	0.0016851	Rasgef1a
ENSMUSG00000111533	14.45	43.28	-1.5721	0.001927	Gm39458
ENSMUSG00000091491	2.66	19.71	-2.9513	0.0019798	Vmn2r97
ENSMUSG00000028137	39.22	82.01	-1.0534	0.0020621	Celf3
ENSMUSG00000099162	1.91	16.52	-3.1313	0.002223	Gm27168
ENSMUSG00000022843	38.67	80.53	-1.0613	0.0023227	Clcn2
ENSMUSG00000024553	11.38	39.8	-1.8125	0.0023298	Galr1
ENSMUSG00000018698	20.44	57.04	-1.4538	0.0023713	Lhx1
ENSMUSG00000028807	30.14	68.17	-1.1952	0.0024245	Zbtb8a
ENSMUSG00000037010	7.95	30.12	-1.9079	0.0025297	Apln
ENSMUSG00000045231	11.37	36.59	-1.717	0.0026972	BC106179
ENSMUSG00000104213	0	7.98	-5.5216	0.0027359	Ighd
ENSMUSG00000033594	46.97	93.78	-1.0017	0.0028547	Spata2l
ENSMUSG00000053687	40.99	85.24	-1.0421	0.0031455	Dpep2
ENSMUSG00000038859	26.09	62.37	-1.2474	0.0031505	Baiap2l1
ENSMUSG00000022496	0	7.86	-5.5034	0.0032682	Tnfrsf17
ENSMUSG00000097073	9.89	39.12	-1.9292	0.0039589	9430037G07Rik
ENSMUSG00000040522	25.64	63.73	-1.2856	0.0039958	Tlr8
ENSMUSG00000107201	22.91	56.25	-1.2873	0.0041179	5930420M18Rik
ENSMUSG00000093765	37.96	85.58	-1.1529	0.0044479	Gm20658
ENSMUSG00000059336	6.47	27.79	-2.07	0.0044483	Slc14a1
ENSMUSG00000102101	30.45	66.46	-1.115	0.0044887	Zbtb11os1
ENSMUSG00000037606	18.31	49.74	-1.4547	0.0047	Osbpl5
ENSMUSG00000089849	9.11	31.2	-1.8092	0.0047979	Runx2os2
ENSMUSG00000094626	0.54	12.68	-4.3862	0.0048028	Tmem121b
ENSMUSG00000107385	7.81	28.41	-1.8614	0.0048917	C330024D21Rik
ENSMUSG00000112095	23.27	58.66	-1.3074	0.0051741	A130077B15Rik
ENSMUSG00000028088	40.69	84.47	-1.044	0.005339	Fmo5
ENSMUSG00000115596	8.1	28.44	-1.8105	0.0054555	Gm48969
ENSMUSG00000059401	1.91	14.96	-2.9844	0.0055103	Mamld1
ENSMUSG00000024677	4.46	22.13	-2.27	0.0056163	Ms4a6b
ENSMUSG00000040380	5.75	24.76	-2.1607	0.0056791	Cbln3
ENSMUSG00000027863	5.01	22.51	-2.2247	0.0059681	Cd2
ENSMUSG00000085213	2.39	16.89	-2.8985	0.0067087	Gm13091
ENSMUSG00000105957	17.07	43.23	-1.3514	0.0068744	Gm43254
ENSMUSG00000045326	38.02	77.21	-1.0127	0.0069161	Fndc7
ENSMUSG00000090086	18.82	49.64	-1.4005	0.0069917	AI480526
ENSMUSG00000115817	15.7	42.07	-1.4021	0.0071183	Gm30246
ENSMUSG00000038020	38.02	78.07	-1.0377	0.0071264	Rapgefl1
ENSMUSG00000023909	23.19	56.6	-1.2697	0.0073276	Paqr4
ENSMUSG00000064345	20446.3	42595.3	-1.0588	0.007333	mt-Nd2
ENSMUSG00000052143	27.24	58.77	-1.1049	0.0074414	Gm9869
ENSMUSG00000006411	8.95	34.07	-2.0044	0.00777	Nectin4
ENSMUSG00000039741	31.32	66.36	-1.103	0.0078522	Bahcc1
ENSMUSG00000093677	24.86	55.7	-1.176	0.0083014	Gm20712
ENSMUSG00000099470	39.01	78.18	-1.0047	0.0085886	Gm29340
ENSMUSG00000035283	30.68	65.68	-1.1041	0.0086465	Adrb1
ENSMUSG00000053263	20.84	50.79	-1.2588	0.0087086	Gm12592
ENSMUSG00000054379	0	6.48	-5.2147	0.0093367	2410024N13Rik
ENSMUSG00000048329	4.62	20.48	-2.184	0.0099307	Mfsd6l
ENSMUSG00000030205	4.81	20.55	-2.1212	0.010172	Gprc5d
ENSMUSG00000026458	9.38	30.67	-1.7038	0.011109	Ppfia4
ENSMUSG00000106219	24.15	54.61	-1.1657	0.011186	5830416I19Rik
ENSMUSG00000099681	33.67	67.06	-1.0019	0.011404	1700052K11Rik
ENSMUSG00000068587	10.21	30.39	-1.5759	0.0115	Mgam
ENSMUSG00000110235	6.15	70.88	-3.5259	0.011737	Gm5086
ENSMUSG00000031981	9.72	29.48	-1.5833	0.012724	Capn9
ENSMUSG00000069171	18.25	43.27	-1.2532	0.013145	Nr2f1
ENSMUSG00000086496	9.24	30.98	-1.7198	0.013551	Gm14204
ENSMUSG00000107023	11.3	31.54	-1.4889	0.014149	Gm42715
ENSMUSG00000072772	26.09	54.65	-1.0594	0.014347	Grcc10
ENSMUSG00000048148	0	5.79	-5.0636	0.014684	Nwd1
ENSMUSG00000104069	34.44	70.81	-1.0347	0.015003	Gm37198
ENSMUSG00000086291	23.27	50.4	-1.1286	0.015509	Gm15513
ENSMUSG00000079243	5	22.66	-2.1097	0.016601	Xirp1
ENSMUSG00000023439	5.34	22.54	-2.0532	0.016972	Gnb3
ENSMUSG00000086425	0.79	10.69	-4.0041	0.017398	F730016J06Rik
ENSMUSG00000097887	2.85	14.81	-2.3965	0.017814	Gm26542
ENSMUSG00000004187	5.53	22.61	-2.0178	0.018457	Kifc2
ENSMUSG00000018919	15.09	36.59	-1.2867	0.018529	Tm4sf5
ENSMUSG00000101968	13.49	35.05	-1.3663	0.019229	1700027A15Rik
ENSMUSG00000026009	4.37	18.9	-2.1048	0.019268	Icos
ENSMUSG00000043126	6.46	23.3	-1.8101	0.019764	D830039M14Rik
ENSMUSG00000041757	0.59	9.58	-3.9576	0.020315	Plekha6
ENSMUSG00000074006	7.85	24.5	-1.6248	0.021415	Omp
ENSMUSG00000029359	2.5	13.63	-2.4485	0.02204	Tesc
ENSMUSG00000117900	21.57	46.73	-1.1048	0.022295	Gm50323
ENSMUSG00000099517	25.06	52.47	-1.072	0.022305	H3c8
ENSMUSG00000108176	0.79	9.5	-3.8406	0.023352	Gm43965
ENSMUSG00000090894	2.73	15.23	-2.4535	0.02426	Olfr110
ENSMUSG00000064288	17	38.99	-1.1962	0.024423	H4c12
ENSMUSG00000101655	19.31	44.5	-1.2268	0.024905	2310040G24Rik
ENSMUSG00000033170	1.87	12.36	-2.7324	0.025379	Card10
ENSMUSG00000024008	4.99	20.12	-2.0116	0.025982	Cpne5
ENSMUSG00000078899	1.21	14.87	-3.5942	0.026642	Gm4631
ENSMUSG00000040289	4.91	18.21	-1.9257	0.026936	Hey1
ENSMUSG00000074818	22.07	45.74	-1.0529	0.02722	Pdzd7
ENSMUSG00000006764	14.91	37.32	-1.3039	0.027485	Tph2
ENSMUSG00000028716	20.8	44.06	-1.0906	0.028267	Pdzk1ip1
ENSMUSG00000051980	0	5.14	-4.8769	0.029536	Casr
ENSMUSG00000022537	8.36	25.11	-1.5637	0.029738	Tmem44
ENSMUSG00000040978	0.54	8.69	-3.8569	0.030137	Gm11992
ENSMUSG00000028470	14.72	36.62	-1.298	0.031185	Hint2
ENSMUSG00000014543	22.58	48.14	-1.1122	0.032986	Klra17
ENSMUSG00000021552	20.86	44.19	-1.0676	0.035002	Gkap1
ENSMUSG00000059956	0.54	8.58	-3.8537	0.035373	Serpinb12
ENSMUSG00000039883	0	5.08	-4.8634	0.036239	Lrrc17
ENSMUSG00000116442	5.5	18.72	-1.7569	0.036784	Gm5214
ENSMUSG00000025092	11.36	29.45	-1.3481	0.036798	Hspa12a
ENSMUSG00000078880	1.13	11.32	-3.2294	0.037086	Gm14308
ENSMUSG00000003070	14.02	37.06	-1.3766	0.037304	Efna2
ENSMUSG00000093482	14.36	33.55	-1.2221	0.038018	Gm20619
ENSMUSG00000001604	7.67	23.78	-1.6138	0.039349	Tcea3
ENSMUSG00000099938	1.08	9.08	-3.2063	0.039462	C030007H22Rik
ENSMUSG00000055818	5.1	18.18	-1.8077	0.039514	A230083G16Rik
ENSMUSG00000089991	0	4.67	-4.7417	0.039916	Gm16332
ENSMUSG00000039774	5.4	18.35	-1.8199	0.040874	Galnt12
ENSMUSG00000051043	2.5	12.64	-2.3518	0.041219	Gprc5c
ENSMUSG00000111348	14.37	33.48	-1.218	0.041225	Gm19531
ENSMUSG00000113651	20.7	42.5	-1.0441	0.041602	Gm4900
ENSMUSG00000074783	5.75	19.74	-1.7603	0.041853	AU019990
ENSMUSG00002075134	0.59	7.99	-3.703	0.042733	-
ENSMUSG00000085555	2.31	11.59	-2.3807	0.044739	2610035F20Rik
ENSMUSG00000040118	0	4.55	-4.7104	0.044912	Cacna2d1
ENSMUSG00000116305	3.63	15.28	-2.0599	0.045437	Lncppara
ENSMUSG00000045912	3.43	16.42	-2.1973	0.045776	C2cd4c
ENSMUSG00000043085	2.82	13.26	-2.2367	0.045987	Tmem82
ENSMUSG00000078838	7.44	22.3	-1.5517	0.046075	Gm17382
ENSMUSG00000085327	19.52	40.58	-1.0808	0.046253	Gm16104
ENSMUSG00000089756	5.25	17.72	-1.7444	0.046411	Zfp966
ENSMUSG00000097271	9.82	28.29	-1.5272	0.047234	Gm9903
ENSMUSG00000041729	0.54	7.71	-3.6858	0.048735	Coro2b
ENSMUSG00000082884	0.56	7.77	-3.6892	0.049675	Gm13339
ENSMUSG00000118314	16.02	37.7	-1.2085	0.049764	1700001K23Rik
